# Supplementary material for: Methylation Biomarker of Chronic Heavy Alcohol Consumption (HAC), but Not Acute HAC, Predicts All-Cause Mortality in Prostate, Lung, Colorectal and Ovarian Cancer Screening Trial
Source: Genes (Basel). 2026 Jan 6;17(1):70. doi: 10.3390/genes17010070 (PMC12840812; doi:10.3390/genes17010070)
Supplement: Supplementary file 1 [file genes-17-00070-s001.zip]

Archive with 1 entries (1 files):
- genes-4059668-supplementary.pdf
